# Supplementary material for: Defect Surface Engineering of Hollow NiCo2S4 Nanoprisms towards Performance-Enhanced Non-Enzymatic Glucose Oxidation
Source: Biosensors (Basel). 2022 Oct 4;12(10):823. doi: 10.3390/bios12100823 (PMC9599600; doi:10.3390/bios12100823)
Supplement: Supplementary file 1 [file biosensors-12-00823-s001.zip]

Archive with 1 entries (1 files):
- biosensors-1929099-supplementary.pdf
